# Supplementary material for: Association of Neutrophil-to-Lymphocyte Ratio and Bloodstream Infections with Survival after Curative-Intent Treatment in Elderly Patients with Oral Cavity Squamous Cell Carcinoma
Source: Diagnostics (Basel). 2023 Jan 29;13(3):493. doi: 10.3390/diagnostics13030493 (PMC9914317; doi:10.3390/diagnostics13030493)
Supplement: Supplementary file 1 [file diagnostics-13-00493-s001.zip]

Archive with 1 entries (1 files):
- Diagnostics_OSCC_Supplementary Online Content 0128-2320.pdf
